# Supplementary material for: ISRIB facilitates the co‐culture of human trophoblast stem cells and embryonic stem cells
Source: Cell Prolif. 2024 Jan 12;57(6):e13599. doi: 10.1111/cpr.13599 (PMC11150133; doi:10.1111/cpr.13599)
Supplement: Supplementary file 2 — Table S1. Quantitative Real‐Time PCR primer pairs related to this article. [file CPR-57-e13599-s001.xlsx]

## Sheet: Sheet1
qRT-PCR primers
human GAPDH-F	AGGGCTGCTTTTAACTCTGGT
human GAPDH-R	CCCCACTTGATTTTGGAGGGA
human SIGLEC6-F	TCACAACCCTGGTTTTCCTC
human SIGLEC6-R	CTGTCTGGAACTGGTGCTGA
human GATA2-F	ACTGACGGAGAGCATGAAGAT
human GATA2-R	CCGGCACATAGGAGGGGTA
human HAND1-F	CCAAGGATGCACAGTCTGG
human HAND1-R	AGGAGGAAAACCTTCGTGCTG
human KRT7-F	CTGCAACTACGAGAACTGCG
human KRT7-R	CACCACAGATGTGTCGGAGA
human TACSTD2-F	ACAACGATGGCCTCTACGAC
human TACSTD2-R	AGTTCACGCACCAGCACAC
human TFAP2A-F	GTTACCCTGCTCACATCACTAG
human TFAP2A-R	TCTTGTCACTTGCTCATTGGG
human KRT19-F	ACCTGGAGATGCAGATCGAA
human KRT19-R	AATCCACCTCCACACTGACC
human NR2F2-F	GCCATAGTCCTGTTCACCTCA
human NR2F2-R	AATCTCGTCGGCTGGTTG
human GATA3-F	GCCCCTCATTAAGCCCAAG
human GATA3-R	TTGTGGTGGTCTGACAGTTCG
human CGB3-F	ACCCTGGCTGTGGAGAAGGAG
human CGB3-R	ATGGACTCGAAGCGCACATCG
human SDC1-F	CTTCACACTCCCCACACAGA
human SDC1-R	GTATTCTCCCCCGAGGTTTC
human PSG3-F	TCGTAAAGCGAGGTGATGGG
human PSG3-R	AAGCTCACAGCCTCCATGTC
human OCT3/4-F	GCTCGAGAAGGATGTGGTCC
human OCT3/4-R	CGTTGTGCATAGTCGCTGCT
human NANOG-F	GCAGAAGGCCTCAGCACCTA
human NANOG-R	AGGTTCCCAGTCGGGTTCA
human CDX2-F	TCACCATCCGGAGGAAAGCC
human CDX2-R	CTCTCCTTTGCTCTGCGGTT
human T-F	ACCCAGTTCATAGCGGTGAC
human T-R	CCATTGGGAGTACCCAGGTT
human TEAD4-F	GAACGGGGACCCTCCAATG
human TEAD4-R	GCGAGCATACTCTGTCTCAAC
