# Supplementary material for: ISRIB facilitates the co‐culture of human trophoblast stem cells and embryonic stem cells
Source: Cell Prolif. 2024 Jan 12;57(6):e13599. doi: 10.1111/cpr.13599 (PMC11150133; doi:10.1111/cpr.13599)
Supplement: Supplementary file 3 — Table S2. Marker gene list of trophoblast cells, related to Figure 4. [file CPR-57-e13599-s002.xlsx]

## Sheet: gene list
Pre-CTB (210 genes)	CTB (95 genes)	Early-STB (207 genes)	STB (212 genes)	Early-EVT (146 genes)	EVT (394 genes)
AHNAK	SLC2A3	PABPC1	KRT18	FSTL1	H19
SPTBN1	APLP2	ATP2B4	FTL	CTNND1	MYH9
LRP2	HSP90AB1	PDIA3	PSG5	CLU	FN1
PRDX1	NABP1	PPP1CB	PSG9	VCL	TPM1
CALM2	EIF4A1	NCOA3	GABARAPL1	HIF1A	ITGA5
F2RL1	ERRFI1	PIK3C2A	SAT1	PXN	B2M
AKAP12	SERBP1	TNFRSF21	PLEKHA6	CCT7	ITGB1
MYOF	XRCC5	PPM1B	CGA	ERVH48-1	CALD1
S100A10	SET	ERVW-1	EGFR	FADS2	KRT19
ATP5F1B	STIP1	SDC1	MCFD2	EIF2AK4	GM2A
NLRP7	TMEM245	NUS1	CDKN1A	GJA5	PTPRF
RPL24	PSMD1	CPEB4	CPD	PEBP1	HEG1
S100A14	MDH2	SERP1	OPHN1	MAGED1	COL4A2
PDLIM1	CCT2	PGRMC2	ECM1	LAPTM4B	TMSB10
S100A6	RP2	RDX	FOXO3	PAICS	COL4A1
GJA1	TPI1	MAN1A2	NEURL1	PYGL	RALBP1
SLC25A5	PPT1	BHLHE40	NDRG1	CNN2	SPARC
RHPN2	API5	ERVV-2	FAM107B	LGALS3	MACF1
GPRC5A	SEMA6A	IDS	BTG1	HSPA2	MSN
UTRN	BZW1	CYP19A1	FKBP8	SKP2	C12orf75
RAB3B	PARP1	GSK3B	HMG20B	KIAA1217	HSPG2
AGL	EWSR1	NEDD4L	CCSAP	ATIC	ITM2B
SLCO2A1	EIF3I	SEMA7A	MFSD12	ADH5	S100A11
EHD4	NAA50	GALNT2	S100P	NET1	DDX60
COX4I1	LRPAP1	AFF1	CSNK1E	CCND1	IFIT1
GAS7	PSMC2	HSPB8	GNAI2	RACGAP1	COL6A1
MYBL2	USP10	GSE1	CANT1	OLA1	PFN1
STMN1	PHB	RIPOR2	CALCOCO1	GTF3C1	COTL1
TFCP2L1	GHITM	MED13	JUND	CCNB1	KLF6
ANPEP	PSME3	ALAS1	PGPEP1	VGLL1	TIMP2
S100A16	PSMD4	SIN3B	INSR	RBBP4	MMP14
ADGRL2	RTCB	RAP1B	EPS8L2	ATP7B	PALLD
HIP1	WDR43	RYBP	HES2	GRAMD2A	CD276
SLC9A3R1	SH2D4A	TFAP2C	GDF15	TANC2	ADAM19
KIF13B	NUP50	KIF2A	MKNK2	CDC20	LRRFIP1
CADM1	DENND4C	YY1AP1	CYP11A1	SMARCA2	DNM2
SPTLC2	PSMC1	SERTAD2	RAB11FIP5	MYO18A	KRT7
LLGL2	ANP32A	COL18A1	EHD1	TMEM123	TAGLN2
FARP1	PSMA5	CAMSAP2	RNF114	ELOVL6	LY6E
ASAP2	SMC3	TNS3	WDR45	FGFR1	QSOX1
SLC25A6	PSMD14	RNF11	SH3GLB2	MYO7A	IFI6
PDHA1	TIGAR	FHDC1	PSG4	JAM3	AADACL3
AK4	DNAJC8	RHEB	HECA	NCAPD2	LGALS1
C6orf132	CHORDC1	TNFAIP2	SHANK2	RCN2	MORF4L2
EMP2	BMS1	ANXA1	DPP4	CAD	GSN
MED13L	WBP11	IGF1R	GDA	CTSC	LIFR
PRPS1	TTC1	RICTOR	PPP1R15A	PPP2R3A	MYL12A
GTF2A2	EIF4A3	ARL4C	EFHD1	NAP1L4	SH3PXD2B
DLC1	TMTC3	SP6	PDCD4	SLC19A3	FSTL3
CLUH	DNTTIP2	CNNM2	BACE2	ARHGAP11A	STAT1
EEF1D	ZNF28	SLC40A1	COPE	IVNS1ABP	SLC16A3
SLC25A23	PSMD12	RAI14	CYP1B1	TFDP2	IFIT3
AMOT	ABCF2	FYN	HID1	PHC1	DDX58
PRXL2A	SNW1	ZNF292	MXI1	SLC29A1	TLN1
ARHGAP35	CBR1	NATD1	DHRS2	FAM126A	TAGLN
TUBB4A	MED28	CHMP4B	CREBRF	CRTC3	ISG15
EPB41L1	NUDC	SPCS3	EXT1	NEK6	JAK1
NDUFV1	SGPL1	ATF3	DRAP1	DMD	ZC3HAV1
RAB25	COPS6	TNFRSF1B	FDX1	PHF6	HLA-E
DNAJC15	EBNA1BP2	ERVV-1	UNC13D	MSI2	ERGIC1
S100A13	MRPL42	GOLGA7	RELA	USB1	NPC2
TBCA	LBR	SLTM	YPEL3	LIMS1	IDH2
ZMIZ1	PTN	KRT80	GRB7	ESD	ADAMTSL4
FRMD4B	CCKBR	KIF13A	TNFAIP8L1	ARHGAP28	TTYH3
IQGAP2	NOP58	ERVFRD-1	SYVN1	PEG10	PLOD1
ATP8B1	PSMC4	GAN	GPR157	ABCC1	RBPMS
ZFP36L2	TXNL1	BNIP2	ASS1	MYLK	MMP2
SHROOM3	ACTL6A	PRKCZ	FBXL20	C1orf198	CD151
YPEL2	FAM118A	SGK1	GDPD5	ATP6V0E2	RBMS2
CYP2S1	PARD6B	SPTY2D1	ERO1B	RXRA	AFAP1
FUT4	RAB8A	FIP1L1	ETV5	STK26	PDLIM5
GALNT10	FABP5	DCAF12	TMEM40	CCND3	SASH1
GNPDA1	RAD54L2	ARHGAP18	SLC2A12	SMYD2	PBXIP1
TSPAN15	WDR75	FRRS1	RIT1	EXTL2	CYFIP2
RPS6KA4	MRPL37	TRPV2	PLEKHH1	TYMS	GALNT1
SLBP	PMPCA	HERPUD1	BMP1	GNB4	ASAP3
SMPDL3A	MRPS9	HEXIM1	SH3TC1	FCHSD2	CAPG
UGCG	DDX52	TBX3	EPS8L1	NRP2	RNF213
A4GALT	SALL4	FGD6	CLTB	PLK2	NCOA1
ALPG	MRPS7	EAF1	JUN	MMP19	LITAF
PDGFA	BRIX1	PLCXD1	FAM83F	NAT10	PXDN
TMPRSS13	PHAX	SLC43A2	CGB3	LTBR	EHBP1
CXADR	SEH1L	RNF111	SIPA1	PLEKHG4B	IFIH1
RGPD5	ATP2B1	PAIP2B	RHOBTB3	WDR77	BRI3
ANKRD6	MTPAP	EPB41L3	CPT1A	CCNB2	DOCK5
ABCC4	NR2F2	TRIB1	JUNB	EED	MGAT5
ST3GAL2	ABT1	MAFK	LTBP3	CNP	PLXNB2
ZNF589	LINC00668	DEPP1	CLIP4	NBDY	HINT1
STON2	MPP6	MIDN	CSGALNACT1	NUP37	PTPN3
GATA6	DNMT3L	MLLT1	SORBS1	TRMT1L	COL5A1
SLC7A4	PPP1R14A	EIF2B2	ABTB1	ERVMER34-1	CCNG2
EFR3B	RHOBTB1	CPM	BBC3	LNX1	APOL6
HAVCR1	PHACTR1	KIF21A	AMPD3	SLC41A1	CORO1B
CRIP1	ODAM	DNAJB9	RAP1GAP	VMA21	TUBB6
TCF7L1	ADTRP	NFKBIA	IRAK2	KCNK5	IL1R1
HAND1		PHLPP1	TRIB3	UCP2	IL2RB
BMPR1A		ABTB2	EGFL7	LDLRAD3	MYADM
RGPD8		ETV4	ATP2A3	BLOC1S5	MAMDC2
LARGE2		CD274	CAP2	EBPL	SLC4A7
MARCKS		GCNT1	FAM43A	CBLC	STAT2
SAPCD2		TENT5A	ADM2	MAP2K3	NOTCH2
AQP3		GRAMD2B	TNFRSF10A	PPM1F	ERBB2
RTKN		RAB9A	MPC2	GAMT	PARP14
DNAH3		LYPD3	SH3BP2	THEM4	SRI
CDX1		ZCCHC8	SLC1A4	KLHL23	TMCO3
ERF		KAZN	SEC11C	THYN1	TPM2
TMEM45B		STX5	OCEL1	SHPK	MCAM
MAGI3		STK40	GPRC5C	PAK6	CCDC88A
NKD2		SLC25A25	ALDH1L2	KIAA1586	CUX1
DNMT3A		GAS2L3	GLDN	CEP250	SERPING1
PHKA1		PTPN21	LPAR3	NR1H3	PTOV1
TMEM65		CKMT1B	ABHD8	CLMP	KLHL5
SMOX		KRT23	C11orf68	PDGFB	UBASH3B
OLFML1		SPIRE2	MAP1LC3A	SYNGR1	FBLIM1
NF2		HOPX	LAMP3	RPL39L	ARHGDIB
TEAD4		SMAD7	TOM1L1	RNF157	SOWAHC
STXBP6		NBPF12	ABHD14B	NME4	EFNB1
PIP5K1B		NCOA2	DEAF1	RPIA	GAA
RASGRP2		SLC19A1	PLPP5	CAV1	HLA-B
GALNT6		PHLDB3	MT2A	PRXL2C	RNPEP
TMC7		CKMT1A	PHOSPHO1	BAG2	MICAL3
STAG3		FOXO6	TRIM55	TAF9B	PDIA5
TRIM2		ERN1	STRA6	ADAP2	HLA-G
JDP2		TRIM13	OAF	AP1S3	TRAPPC1
TROAP		PRKAG2	HRH1	EPN3	UBE2L6
GLIPR2		LYPD5	S100A9	SGCE	IFNAR1
BIN1		SIAH1	PLAC4	ARMC6	ADAM8
RFLNA		TGFBR2	SLC38A3	DLX5	GPC4
C1orf226		MED10	PRLR	NRP1	TAP1
BSPRY		LCMT1-AS2	CLEC11A	SLC18B1	PTPRA
PITPNC1		NECTIN3	TTC32	TCEA3	SH3BGRL3
LAYN		ABHD5	RHOV	DLX6	ARHGEF2
HAPLN1		SPATA13	OBSL1	LMO7	SRGAP2C
KIF17		E2F8	SLC16A5	HVCN1	TAPBP
ALPL		DEPDC1B	CYP1A1	ROBO1	STAT6
SLC4A11		KLHL8	MORN4	APBB1IP	PTK2B
TMEM131L		ID2	APOBR	ABHD12B	SCARA3
TMPRSS4		COBLL1	ELL3	STEAP1	P4HA2
SPTB		CCR7	PCK2	PLD6	EPHB3
SELENOP		PDLIM2	TCL6	LINC01356	PSME1
PRODH		CRIP2	SPHK1	EEF1AKMT1	PPP3CA
NDRG2		UBALD2	FXYD3	BOLA3-AS1	C1QTNF6
SLC28A3		RPS6KA5	DDIT3	CRYBA2	MBD2
RPP25		PLPP3	TBXA2R	MYLPF	NAV1
DPPA3		FAM131A	CCDC68	PRDM5	SERPINB6
SYBU		DEDD2	LINC00963	TCEAL7	HELZ2
CLDN10		ITPR1	FOSL1		P3H1
TMEM160		TIPARP	ALDH1A3		SFXN3
ATP6V0A4		ZNF750	SYTL3		C1orf115
DECR2		MUC15	STX11		P4HA1
DGCR6		GMEB1	ASB16-AS1		LIPA
SPSB4		TREM1	FKBP2		NRIP1
CD53		LGALS16	SLC2A11		ALDH2
RNF125		SLC13A4	DENND2D		PITPNM1
NIM1K		LINC02506	INAFM1		FAT2
CACHD1		IQCD	OSGIN1		SH3RF1
MTUS2		EEPD1	SLC30A2		IFNAR2
DTNB		KHK	SPDYC		RAP2B
CCDC141		FBXO32	FICD		MFAP5
RBPMS2		KCNN4	TK2		SERPINB1
KCTD15		HBEGF	NBR2		IFNGR2
PROM1		GADD45B	NCF4		IFI30
SLC12A3		RND3	MISP3		ADA
ANXA8		ESRRG	FIBCD1		PLP2
ANXA8L1		OTUB2	GOLT1A		B3GNT7
DUSP6		RELT	CLGN		DTX3L
SATB2		ARHGEF10L	RASEF		SLFN5
GATA6-AS1		MREG	ARL4A		IL13RA1
C4BPB		GADD45G	SLC25A35		SMTN
CHI3L2		HTR1D	MOCOS		CKAP4
FABP3		ARHGAP24	SVEP1		RABAC1
AGER		RXYLT1	ANKRD33		ALS2CL
INPP5D		PRR9	C1QTNF1		CSF1R
CACNB2		PITX1	OLAH		TMC6
RGCC		FOSB	C5AR1		EFNA1
ST6GALNAC1		HSD11B2	PRRG2		SLC16A4
MCRIP2		ALOXE3	MTSS1		TIMP1
ACSL6		ADAMTS3	CCRL2		IGF2
IFITM2		PAK3	SLC6A9		MRC2
LINC00842		SLC22A11	DEGS2		BST2
FXYD4		ATP1A4	CHAC1		IGFBP3
SEMA6D		CLEC1A	PHYHIP		TCIRG1
PRAP1		POU2F3	FOXD3-AS1		FAM114A1
WIPF3		CYP2C18	GTF2IRD2B		FAM89A
PRR19		SORBS2	CASP4		HGSNAT
KHDC1L		SPDYA	LINC01895		PLOD2
SYT2		TREML2	GJB7		LMF2
CDX2		SLC7A11	HACD1		WNT7A
FAM151A		LURAP1L	LINC01273		ARSK
CIDEC		ADRA1D	TCHH		SOGA1
LMOD2		LINC01140	GPNMB		PPM1L
HAVCR2		SPATA6L	GNG11		RRAS
POU5F1		C2orf88	DLGAP1-AS1		SNN
IL34		LMO2	MT1G		FLT4
POMC		ZC2HC1C	NPIPB2		XYLT1
GLT1D1		GAL3ST1	DLGAP1-AS2		LGALS3BP
URAD		ADAMTS20	CGAS		NCKAP5L
ATP6V0D2		SMAD9	TFPI2		ARSA
FILIP1		SMPDL3B	PHYHIPL		ANXA4
PRR15L		KYNU	SCIN		FAM214B
NMU		OTOGL	LHB		ARHGAP31
FOXH1		GPR68	IGSF5		LRRC32
LINC02582		DCLK1	DACT2		TYMP
NLRP12		NAV2-AS4	GH2		DAPP1
LINC01996		DPEP2NB	SMIM6		UNC93B1
MYCT1		TMEM265	C8G		GPX8
ESRG		OPTC	KCNE5		SLC41A2
LINC00974			ZBTB20		TRIM38
CALB1			INHA		MXD4
C13orf42			ARLNC1		SP100
			MIR200CHG		PCSK5
			EML2-AS1		TCEAL4
					KDELR3
					PLAC8
					ANKRD50
					ID3
					LNPEP
					USP18
					LHFPL6
					ANKRD24
					CEBPD
					PARP9
					RECK
					UBXN11
					TRIM22
					PLSCR1
					CMTM3
					SLC39A8
					SLC2A10
					PCSK1N
					DDX60L
					ZNF462
					TRIQK
					PPP1R14B
					SPON2
					MYCL
					FGFRL1
					SLC22A18
					TRIM21
					TRIM14
					CRYBG3
					ENG
					SLC25A15
					IKBIP
					SLC27A1
					ELOVL2
					SPATA20
					PCSK6
					APH1B
					PAG1
					CAV2
					PARP12
					TSC22D3
					NMRK1
					ICA1L
					B4GALT7
					ECH1
					POLD4
					DEPDC7
					AMZ1
					MARVELD1
					BEAN1
					GSDMD
					ISM2
					C1orf122
					IRF2
					TSPO
					TCP11L1
					TMEM134
					CMPK2
					THNSL2
					N4BP3
					LINC01819
					GBP2
					PRSS22
					EPSTI1
					C8orf31
					SHROOM4
					WIPF1
					GRK5
					OAS3
					RASGRF2
					ARHGEF16
					TMCO4
					FAM78A
					HAPLN3
					CCDC80
					TNFRSF25
					ASPSCR1
					SELENOM
					RASSF6
					HERC6
					OAS1
					CCR1
					SYDE1
					CAPS
					SP110
					MAPK12
					PHF11
					HTRA4
					KIF12
					COL27A1
					RTN4R
					HPGD
					IL1RAP
					MX1
					DHRS3
					DENND2A
					TP53I3
					VMAC
					EVA1B
					SPAG4
					ALDH3B1
					ACAN
					LY6K
					IFIT5
					ASCL2
					PSMB9
					LOXL1
					IFI27
					IFI35
					MST1
					GPC3
					PLCD4
					IRF9
					HCAR2
					INPP4B
					PDCD1LG2
					ITGA1
					MT1E
					LIMS2
					MT1F
					NTN4
					PSMB8
					CAVIN3
					ART4
					ODF3B
					SLC15A3
					PARP10
					MFSD2A
					GLIPR1
					GPR146
					IFI16
					CLDN19
					AMIGO2
					LY6E-DT
					EBI3
					NOTUM
					GNG4
					TPGS1
					PCED1B
					PLA2G10
					ANTXR2
					MT1X
					DSEL
					NREP
					CCDC81
					SH3BGRL
					LIFR-AS1
					GBP1
					FKBP7
					FHOD3
					TMEM45A
					C15orf48
					LVRN
					SLC6A2
					MYCNUT
					TGFB2
					TCEAL1
					PTH1R
					NIPAL2
					GPR1
					HTRA1
					SLC28A2
					IMPG1
					BST1
					TFPI
					VGLL3
					ACVRL1
					PLA2G7
					LDLRAD2
					F8A3
					TMEM217
					ADAM28
					MFAP2
					MAMDC2-AS1
					ANKRD53
					HNMT
					ADAM12
					DPEP1
					CRISPLD1
					DIO2
					TMEM200A
					PCDH10
